# Supplementary material for: A comparative phytochemical study of nine Lauraceae species by using chemometric data analysis
Source: PLoS One. 2022 Sep 9;17(9):e0273616. doi: 10.1371/journal.pone.0273616 (PMC9462775; doi:10.1371/journal.pone.0273616)
Supplement: S1 Data — (CSV) [file pone.0273616.s002.csv]

Sample	20210125_bm_50%MeOH ex_2_pos1.mzML	20210125_bm_50%MeOH ex_2_pos2.mzML	20210125_bm_50%MeOH ex_2_pos3.mzML	20210125_bm_50%MeOH ex_2_pos4.mzML	20210125_bm_50%MeOH ex_2_pos5.mzML	20210125_bm_50%MeOH ex_2_pos6.mzML	20210125_cmg_50%MeOH ex_2_pos1.mzML	20210125_cmg_50%MeOH ex_2_pos2.mzML	20210125_cmg_50%MeOH ex_2_pos3.mzML	20210125_cmg_50%MeOH ex_2_pos4.mzML	20210125_cmg_50%MeOH ex_2_pos5.mzML	20210125_cmg_50%MeOH ex_2_pos6.mzML	20210125_cs_50%MeOH ex_2_pos1.mzML	20210125_cs_50%MeOH ex_2_pos2.mzML	20210125_cs_50%MeOH ex_2_pos3.mzML	20210125_cs_50%MeOH ex_2_pos4.mzML	20210125_cs_50%MeOH ex_2_pos5.mzML	20210125_cs_50%MeOH ex_2_pos6.mzML	20210125_hb_50%MeOH ex_2_pos1.mzML	20210125_hb_50%MeOH ex_2_pos2.mzML	20210125_hb_50%MeOH ex_2_pos3.mzML	20210125_hb_50%MeOH ex_2_pos4.mzML	20210125_hb_50%MeOH ex_2_pos5.mzML	20210125_hb_50%MeOH ex_2_pos6.mzML	20210125_n_50%MeOH ex_2_pos1.mzML	20210125_n_50%MeOH ex_2_pos2.mzML	20210125_n_50%MeOH ex_2_pos3.mzML	20210125_n_50%MeOH ex_2_pos4.mzML	20210125_n_50%MeOH ex_2_pos5.mzML	20210125_n_50%MeOH ex_2_pos6.mzML	20210125_sangd_50%MeOH ex_2_pos1.mzML	20210125_sangd_50%MeOH ex_2_pos2.mzML	20210125_sangd_50%MeOH ex_2_pos3.mzML	20210125_sangd_50%MeOH ex_2_pos4.mzML	20210125_sangd_50%MeOH ex_2_pos5.mzML	20210125_sangd_50%MeOH ex_2_pos6.mzML	20210125_sde_50%MeOH ex_2_pos1.mzML	20210125_sde_50%MeOH ex_2_pos2.mzML	20210125_sde_50%MeOH ex_2_pos3.mzML	20210125_sde_50%MeOH ex_2_pos4.mzML	20210125_sde_50%MeOH ex_2_pos5.mzML	20210125_sde_50%MeOH ex_2_pos6.mzML	20210125_send_50%MeOH ex_2_pos1.mzML	20210125_send_50%MeOH ex_2_pos2.mzML	20210125_send_50%MeOH ex_2_pos3.mzML	20210125_send_50%MeOH ex_2_pos4.mzML	20210125_send_50%MeOH ex_2_pos5.mzML	20210125_send_50%MeOH ex_2_pos6.mzML	20210125_yb_50%MeOH ex_2_pos1.mzML
Lauraceae	LE	LE	LE	LE	LE	LE	LJ	LJ	LJ	LJ	LJ	LJ	NS	NS	NS	NS	NS	NS	MT	MT	MT	MT	MT	MT	CC	CC	CC	CC	CC	CC	CY	CY	CY	CY	CY	CY	NA	NA	NA	NA	NA	NA	MJ	MJ	MJ	MJ	MJ	MJ	LC
1/303.0510mz/13.08min	1761991.997		1771620.56	2941649.343	2873275.301	3739237.756
2/163.0381mz/3.51min	3547555.847	3419035.692	3824776.533	3500676.434	3915221.413	2719650.013													2390392.323	2240026.02	2758187.663	2413542.915	2741599.112	2764355.893																									487285.624
3/449.1058mz/13.17min	4239012.64	4184047.686	4377832.434	4180258.164	4076989.522	4118943.905	589173.1753	589173.1753	592503.9211	539220.7539	584725.4379	550249.4611	452776.2934	5490608.21	209924.2447	406079.1577								444793.4213																									3608272.517
4/274.2732mz/19.37min	2530503.215	3429640.398	3681712.252	3230966.268	2548399.894	2657912.827	1726790.145	1726790.145	4190621.538	3867026.777	4154030.58	3889752.579	3209596.541	3361694.839	3287180.311	3187525.465	2737788.073	2808265.904	2980653.111	2257990.809	2697545.282	2802496.732	2795489.64	3660988.044	4584563.381	4586131.721	1042267.531	3391956.319	3854391.012	1769150.283	2198549.451	3125741.402	3517783.721	3055246.168	3644627.358	4328868.928	3388044.985	2896841.959	3055191.427	3227909.479	3376779.508	2921294.733	3818036.8	3560303.08	3328691.015	2854956.733	3335345.638	1793400.363	3240494.297
5/303.0511mz/13.29min	845620.107	211854.839	707940.9888										1912281.083			1934349.788	1895509.077	1896455.305																			1682943.097	2636386.247	2894528.376	1714191.752	1729959.795	2663919.604
6/303.0489mz/13.17min	522426.7767	362500.0713	628875.646	698935.5446	743774.2864	390193.6712	745668.4618	745668.4618	834957.1058	816398.6488	820477.8655	838000.0593	657467.7477	1020155.124		595371.9012	1205304.875	516946.8842	732542.5973	744397.4748	655847.7919	636924.92	481760.3782	811585.8846													609000.178		619952.0901	474426.1444	750462.5264	733510.5293
7/120.0799mz/2.22min	2035637.438	2012801.235	2091818.015	1862519.09	2001100.156	1920318.695	1288566.788	1288566.788	1325814.261	1333544.259	1315830.219	1213364.809	852816.2406	931335.2302	854748.7394	963735.4861	786082.8295	840646.4993							1665154.195	1629353.272	1528513.243	1502126.465	1545339.232	1627787.707	1426502.534	1346652.464	1298560.403	1320285.384	1348262.151	1347231.487	876246.9026	902235.5468	877583.0196	807326.1492	875226.1343	788843.291	441098.0979	367027.1254	463306.8226	393996.859	397594.551	448256.8363	367032.4081
8/181.1213mz/19.10min	495228.5466	1040578.772	1082730.377	1005450.523	1019515.548	1055539.393	459475.4023	459475.4023	477948.4384	361869.1004	380382.2281	471657.4916	199438.8245	395532.1292	271425.2178	454558.4107	408012.9628	339915.9681	337926.0869	400981.3862	371547.9593	358022.6195	372516.9626	458164.7603	585081.7604	668777.0248	501903.1104	720326.7455	597465.1534	669388.8338	146760.1641	280947.9543			272950.819	263455.0111	393073.7447	184192.3914	387147.2699	284319.791	428107.3512	359459.488							388865.2672
9/303.0483mz/12.75min	1384598.493	1309149.435	1429604.515	1359572.463	1270630.883	1343776.189
10/230.2469mz/19.42min	1244195.448	1234183.289	1375188.301	1195693.008	1245152.328	1258624.115	1298058.219	1298058.219	1491260.263	1389960.772	1422425.473	1349841.395	1075903.307	1222857.733	1190296.274	1347664.903	1014160.913	1020532.16	944585.7386	812223.2485	840698.7865	725708.6344	760066.6245	931155.9713	1633418.548	2025904.377	1807163.189	1674178.057	1818349.565	1993818.246	1211406.073	1128083.647	1175724.506	1113609.741	1237718.015	1245812.474	919846.6788	1001846.358	1030600.236	1073245.143	1099032.79	1038308.382	899979.6957	794727.5771	970058.0686	877686.4071	926890.9576	950155.979	1251863.473
11/163.0378mz/5.33min	1107013.25	1150459.153	1104930.579	1101508.317	1020373.35	1050341.871																			3107129.315	3111714.991	2428052.526	2579096.255	3108283.995	3109208.502														125167.3653	4044363.244	231152.3621	4393534.983	3479667.068
12/315.1030mz/2.18min	1214351.346	996468.3193	1149713.872	1129950.213	1166783.272	1008597.096
13/287.0538mz/15.25min	1188254.514	1150799.836	1186913.34	1142359.146	1071873.612	1088959.346	3104667.017	3104667.017	3091078.698	3119052.422	3132266.599	3121013.846	3683379.77	3658495.423	3509979.341	3852111.495	3566177.6	3589476.687	1747453.355	1621400.119	1600469.662	1510853.386	755649.7165	1877428.788													2246614.056	2350898.007	2353899.977	2308598.611	2452204.598	2318598.145							1108714.401
14/435.0898mz/12.80min	1037464.862	1044206.695	1070465.725	1017406.23	973827.2633	981143.8969													454315.9211	351186.8778	483426.9643	474338.4431	508294.5623	331183.0355
15/290.2679mz/19.47min	1056518.214	1108276.671	1098930.916	1029922.76	1072214.326	1058455.425	1464205.245	1464205.245	1383301.317	1296629.854	1353809.387	1286111.779	1011270.812	988838.9647	1037547.375	1164766.337	920058.0777	1046907.971	701781.6944	593110.7789	650865	562339.2929	565083.2416	691327.542	1874663.094	1907109.842	2021711.888	1891667.592	1714038.112	1914693.781	1009216.357	952010.5217	998046.7973	929852.8263	1052108.988	975546.1907	839646.1758	881650.8644	860869.1411	903711.8806	977189.7701	885417.1899	896799.2341	836322.8356	993547.843	1110724.021	981943.8635	1010771.446	1137848.585
16/355.1000mz/3.45min	908285.6855	891053.3456	906033.0942	714247.7478	740444.8026	854014.66													453123.3417	456313.2078	267515.8887			467777.2428
17/166.0850mz/2.22min	869996.9886	874130.2389	797840.7618	814213.5406	820236.3173	585074.7923	547378.8159	547378.8159	459057.8222	552485.844	578493.9794	504210.7365	350584.5069	343219.2918	362100.2658	407654.6314	323521.1311	261062.4766							604601.4857	701601.7942	645813.3432	482317.1273	622311.0638	700399.2947	430468.3285	572571.8379	512830.9766	553448.2477	491993.0272	551963.1844	314422.6639	392990.9443		334887.0009	358833.6003	327440.7234
18/209.0429mz/5.70min	854818.0419	880772.5612	921526.8328	828877.7709	848536.8806	804005.255
19/197.1159mz/10.60min	1239314.267	1200611.333	1246253.302	1186406.318	1124939.823	1184892.189	1110701.666	1110701.666	1161837.752	1182882.73	1167145.922	1102099.192
20/147.0434mz/4.83min	919075.7254	914121.483	988997.8382	873645.5576	885526.6398	916165.2944													1204885.075	1203328.654	938899.355	1116639.765	1160861.612	1346030.808
21/865.1941mz/8.17min	857258.9074	902319.2029	889378.0157	911898.6113	865557.5971	822345.5364	1208340.14	1208340.14	1218135.581	1190088.173	1177400.516	1194413.119																									642080.5294	669384.5645	565180.7165	675762.7797	718294.3037	695230.9082
22/477.0999mz/15.47min	780490.252	780909.7305	826806.6594	773413.9965	718142.3983	770136.902
23/245.1159mz/18.06min	380739.2202	328122.6366	232382.6098	290100.76	309009.6188	426466.4993							476071.2932	537994.2444	455164.7893	498937.9149	484207.7714	479835.1303
24/377.0820mz/3.40min	613390.5953	554349.7168	463185.8271	460141.9471	466590.1817	469467.7033
25/271.1868mz/19.08min	805043.0679	986252.8207	992133.7777	871383.6443	914968.6857	738131.1795	1175786.424	1175786.424	1201922.889	1033463.444		1195666.187													879585.3163	1096102.992	1044567.948	984666.5863	1113892.148	958871.8933		812943.9808	851162.0204		680380.1302	812637.9768							961590.2146	865645.9032	978994.3559	984511.8707	678488.0078	957195.6381
26/188.0693mz/3.92min	620446.1366	547057.7234	650754.0505	629749.307	610503.4625	623844.1516	1746273.941	1746273.941	1715052.734	1869079.787	1831625.389	1745444.403	856018.0937	867787.6212	741677.5146	909051.6291	839212.6899	837732.3484							898313.7723	964925.0057	975015.2997	978633.5091	962138.3339	1087777.644	1708379.216	1388626.645	1495970.933	1392050.622	1458402.669	1631127.988				408871.358	414460.1248	275772.6904	684725.1646	554705.5716	715823.1471	720832.5925	705739.2129	617509.7384
27/471.0874mz/13.11min	578262.6122	526124.1866	709572.898	684512.7509	670105.6894	607242.9061																																											1238834.824
28/223.0585mz/10.51min	761423.5772	766592.2914	825957.7571	748422.5469	807497.1191	763189.4411
29/433.1108mz/15.27min	621645.4747	579113.4039	631925.5561	611866.9973	588847.6686	593083.8482	1755458.703	1755458.703	1857422.735	1784110.93	1773769.043	1775742.756	1758509.999	2034071.847	2000493.458	2144804.871	1912833.308	1987240.772	901506.4883	900626.8823	810854.8717	829510.1169	842428.2579	976815.6574													1240952.999	1264299.512	1229598.393	1231540.308	1342310.543	1273270.981							621672.5922
30/207.1364mz/5.88min	434168.5551	380057.9501		425323.7157	352465.7398	404755.1521
31/158.1530mz/19.26min	692120.3789				760469.2798	705992.1063	718927.7669	718927.7669			690194.9225																				723444.3744	778050.1318	454872.3656	630076.2799		757114.5438	688714.7157		760776.0952
32/393.0766mz/5.70min	426153.542	472746.6582	471511.2155	407155.5178	455635.6229	429567.2354
33/303.0481mz/15.46min	478944.7792	480473.0015	396943.2291	474358.6069	296167.0869
34/397.0682mz/3.41min	554322.5873			247579.9642	552765.0178	545327.8809
35/299.1819mz/19.53min							967091.2282	967091.2282	950146.9321	771217.9907	875271.8435	803365.1671
36/447.2062mz/18.89min
37/301.0701mz/17.40min
38/469.1874mz/18.89min
39/516.2068mz/19.69min
40/469.2287mz/18.43min
41/447.1270mz/17.40min
42/491.2109mz/18.43min
43/274.2754mz/19.34min							1369957.387	1369957.387																						1456190.358
44/314.1372mz/6.83min							3586670.66	3586670.66	3613706.746	3509027.406	3510918.291	3372918.072	1252598.754	1298750.691	1253494.345	1366160.097	1180288.79	1225739.994
45/301.0695mz/17.83min							622514.715	622514.715	1023742.494	888459.0798	962992.3134	748652.0948										128681.2977	110066.8693	272389.1484																									1025304.143
46/219.1003mz/10.63min							1884875.434	1884875.434	1922956.66	1557500.722	1659556.825	1752990.591																																					2333116.448
47/291.0848mz/7.27min							1152084.05	1152084.05	1127166.403	1094579.375	1141599.816	1150580.316				343694.1017			716955.622	751079.6948	708761.423	685852.2829	582443.6337	752758.7216							436362.8219	357895.9143				435263.9102	2275525.112	2338933.402	2334570.786	2397170.329	2476400.881	2421244.876
48/447.1267mz/17.81min							661528.4858	661528.4858	664870.1379	580520.0326	630185.5572	460043.9621																																					719360.9903
49/330.1685mz/8.22min							1352294.156	1352294.156	1334547.057	1265691.043	1271534.801	1232886.134	534552.2806		678121.1998		1507368.431								1879391.602	1806261.551	1770822.786	1761279.983	1840198.951	1859461.648	559750.3846	466215.9306	485779.8367	517771.0533	482971.4785	553643.2761	2228659.072	2561783.855	2460417.942	2602094.746	2768392.237	2650827.998
50/342.1683mz/7.90min							931951.9595	931951.9595	722429.8012	857742.5775	852200.1543	889275.139	550637.9657	665031.3261	647977.1141	610494.4191	630082.8841	599600.1893							1396077.97	1564363.854	1588030.558	1455273.951	1499514.431	1502988.127	1300973.785	1197494.228	1220306.472	1235982.954	1164353.823	1319357.101
51/328.1532mz/11.20min							1070859.785	1070859.785	1024666.952	1020994.857	939662.1404	1001097.284	4028404.311	3894592.496	3933569.355	4269325.732	3796577.667	3777191.438																			3631678.875	3881474.171	3860432.494	3837497.355	4157139.273	4187788.137
52/570.2516mz/9.56min							689527.0296	689527.0296	687240.5412	665622.7143	628515.9237	646643.6177																																					468313.3423
53/328.1528mz/7.40min							645463.2225	645463.2225	616822.1954	632323.5295	546985.8752	607719.0487	447305.3848			7286465.886									1082014.389	1044282.671	1145208.674	984895.3124	1088332.085	1091900.886
54/286.1426mz/6.66min							642691.4262	642691.4262	649847.4246	637493.3025	638778.9983	623216.3191	4381555.868	4329074.392	4216190.099	3297832.237	4122947.01	4155601.917
55/540.2411mz/10.45min							517703.5709	517703.5709	528648.2796	540788.2762	533178.1777	513271.5476																																					1053708.573
56/205.0956mz/3.92min							542516.5936	542516.5936	531396.4326	561944.3311	365518.1883	507584.5525																			464129.6207	380966.7668	407620.232		439159.2943	445317.1783
57/515.1863mz/10.63min							726699.4364	726699.4364	689143.2496	715392.3991	753480.5407	750323.8967																																					1043382.475
58/249.1106mz/9.49min							561752.7932	561752.7932	449208.4526	551880.2439	557443.9018	533637.6458
60/510.2307mz/10.63min							403272.2307	403272.2307	418520.0604	448575.4031	452346.27	458165.0872																																					418431.7245
61/401.1550mz/10.50min							464270.7573	464270.7573	466219.4355	531157.4774	538081.1413	533097.6156
62/575.2072mz/9.48min							398430.9237	398430.9237	382871.8989	434310.9516	426390.9503
63/333.1666mz/19.98min									109806.5319																																							124596.6689
64/266.0788mz/10.66min									627605.9064	589500.8691	572003.6949																																						609908.6245
65/314.1501mz/7.07min													1980122.473				1980123.333	1981275.621
66/308.1393mz/14.65min													1980123.978	1980116.126	3961405.516	1980120.859	3961384.106	1981266.257
67/312.1690mz/16.29min													1980117.417	3960243.224	3961380.548	3960184.925	1980115.373	1980117.094
68/330.1725mz/8.31min													1909596.538	3752081.352	1917268.218	1914173.37	1895587.813	3724256.675
69/300.1614mz/10.36min													1827375.709	1776465.299	1813284.215	1859516.229		1814582.602
70/312.1249mz/11.68min													5834205.299	3548565.767		1862136.198
71/328.1556mz/7.56min													1763435.504				5206494.762
72/449.1085mz/13.37min													3571313.574		1618630.026	1748713.371	3456971.078
73/305.0644mz/11.89min													5745741.906	825099.4152	1208391.551	705677.4741	264447.1003	474431.5002
74/328.1531mz/7.53min													2013119.901	5658164.742	7103048.093		334244.4537	6978075.52													424043.6842	470353.877
75/188.0695mz/2.82min													4020223.677	5093940.01	5141321.191	5681449.628	4919964.99	4202031.599
76/277.1428mz/19.96min													2186831.335					690764.5525
77/300.1584mz/10.41min													1314743.555	1008446.902	1214054.523	1697259.701	154751.191	665905.0645
78/303.0485mz/13.40min													1163087.071	844485.9423	601999.0526	488216.9159	634036.8551	398566.6406																			576795.8284	416317.3956	153749.2381	820176.4199	637017.9742								681478.3509
79/308.1268mz/14.50min													684166.394	213760.2373
80/342.1687mz/11.55min													4046120.298	4036288.12	4091937.771	4441967.202	3910066.204	3963534.114							706872.6279	666899.0683	705281.5466	638504.2134	703305.638	706170.3217							3625487.799	3771923.072	3707869.012	3916701.624	4087144.457	4008757.263
81/314.1374mz/7.07min													1599529.16	1888018.804	2347508.749	2215120.22	1874345.864																				2900741.609	2999608.133	2996912.385	2972539.037	3223907.334	3155287.473
82/280.1321mz/15.95min													5132972.625	5073006.972	4690171.931	5402204.869	4688797.162	4726184.333
83/451.1218mz/11.87min													3066936.575	3123358.367	3106802.361	3255409.627	3072659.158	3052878.702
84/263.1269mz/17.98min													1605707.537	1629293.934	1678540.735	1804737.186	1319990.571	1659720.933
85/313.1612mz/16.28min													5217701.429				4882705.345
86/295.0956mz/11.73min													3943685.176	3876573.5	3878383.902	4152560.708	3494397.772	3639227.146
87/312.1224mz/11.65min													512321.4816	556463.6123	6797851.489	885583.124																									605892.7278	525931.2783
88/308.1266mz/14.71min													1377892.612	1951267.805	1779669.759			333923.7598
89/314.1376mz/6.04min													2287039.405	1957315.03	2069915.73	2292647.22	2150203.695	2052219.771
90/330.1685mz/8.36min													716510.9288	1091561.642	405015.2072	1203513.505	783458.3594	953635.3951
91/259.1318mz/19.96min													1520258.059	1483529.935	1349019.31	1438317.094	107659.8373	268293.242
92/266.1164mz/15.56min													3144281.901	3125431.42	3169359.369	3519150.116	2975083.347	3057636.706
93/261.1115mz/19.19min													949271.2674	725023.1996	981814.1395	884040.6951	1039922.255	988975.5424
94/328.1524mz/17.02min													2151193.61	175384.8218		2269164.437
95/300.1579mz/6.91min													1554008.838	1553815.583	1464383.105	1551397.672	1423306.144	1418918.627							503634.9244	494842.5175	466438.8963	432036.3349	305561.903	495187.6919
96/328.1527mz/16.48min													2374589.904	2138136.67	2341187.82	2458742.996	2224879.32	2306618.926
97/314.1736mz/14.78min													1831507.231	1753392.845	1683108.554	1934825.826	1554629.859	1629060.277
98/328.1524mz/5.40min													1349712.795	1338245.448	1346986.833	1390977.171	1306528.755	1289084.136													831317.9527	724520.099	782969.5624	754697.2026	757760.3549	877584.1372
99/275.1273mz/18.90min													300010.6927	2215604.403	2096623.876	2258390.673	2075897.374	1780823.999
100/282.1112mz/6.63min													1144947.97	1014594.929	1084775.933	1332808.259	1082239.505	1104304.213
101/473.1039mz/11.87min													1401024.304	1418393.277	1431844.654	1522442.027	1416052.428	1376619.602
102/286.1425mz/10.44min													1643198.683	1672699.398	1647013.316	1748521.281	1559694.736	1577400.477
103/310.1060mz/16.05min													1786243.588	1726786.825	1683927.665	1871598.937	1585060.315	1706700.639
104/249.0899mz/15.55min													1635944.021	1614552.369	1647875.19	1816037.541	1566623.63	1597297.577
105/300.1574mz/14.53min													1263516.209	1303254.811	1097198.078	1358593.928	1291602.781	1255613.781
106/308.2852mz/14.66min													1663155.502	1628434.534	1487471.419	1748363.339	1392228.125	1441910.588
107/314.2971mz/7.05min													1117173.228	1171949.976	1215803.234	1304962.123	1046323.283	1084184.602
108/314.1371mz/8.52min													1168892.776	1147451.375	1157747.033	1157904.633	829711.6333	1099948.181
109/289.0693mz/12.92min													930935.7255	995973.8075	940828.1006	993305.0477	942394.1349	945455.7652
110/221.1889mz/19.07min													297876.6852	470616.5383	480331.7825	501389.1103	484334.5478	536452.9675															1410006.473	1663232.668		1828202.124	736771.0866	845692.8899	486560.6845	536721.9765	385811.854	526301.2248	368908.0056	352675.5046	399167.2428	417237.4167	263684.2342	367537.1831
111/265.0846mz/7.05min													1210337.813	1206286.524	1245062.448	1290646.187	1160430.89	1101532.63
112/263.1269mz/18.29min													629789.2147	622991.792	251549.1314	684719.7088	581851.9414	523120.3652
113/312.3174mz/16.29min													1487468.712	1491015.775	1543672.224	1638546.675	1405272.666	1418436.956
114/296.1270mz/17.31min													774123.6615	1332544.013	1333989.416	1394373.953	1272534.995	1272740.971
115/311.1267mz/11.25min													950190.2874	794334.6307	922013.0306	1054471.022	874025.1764	900458.6885																			873968.4209	902891.8197	870150.6701	953522.4406	997864.367	980802.6356
116/413.2124mz/6.13min													574599.9744	564610.9114	508848.4888	622548.7429	536147.7396	515592.0676
117/471.0880mz/13.35min													894636.4945	873700.9306	852608.2734	974435.7427	759033.9394	864749.5232																			633006.7644	486785.8109	548957.2107	555363.9952	640498.8477	558754.2915
118/326.1733mz/15.70min													1153500.696	1126933.582	1139958.691	1267732.152	1050759.128	1099460.006
119/324.1213mz/16.42min													1007574.377	803452.8581	957958.0367	1091299.912	868830.0601	916655.3124
120/925.1973mz/11.87min													694704.1064	689170.6218	699399.5035	727181.3158	699501.0523	706357.6837
121/312.1218mz/10.97min													698106.784	754631.6045	769185.7982	852585.5814	728265.104	749437.5056
122/314.1372mz/5.72min													634993.1199	629699.0347	619581.119	707391.3711	566773.5448	622373.6006
123/328.1527mz/9.28min													585317.1776	676929.8944	694340.6314	720867.0492	654134.959	629144.8657							973361.7492	937178.7708	1000546.179	1007838.435	985495.4715	1018344.898
124/305.0643mz/12.47min													597687.4391	338015.0567	556336.573	606536.6959	447891.916	465374.409
125/277.1417mz/19.85min													159601.7982				333121.8167
126/197.1161mz/10.88min													660752.3092	709549.5146	700263.3328	746841.198	683356.5971	712589.6796	697952.0002	759808.1148	693755.0871	705257.8744		813659.1418	1313119.078	1296097.551	1318523.91	1299964.044	1277916.654	1305777.192	1213175.617	1113323.768	962827.7749	1120179.793	1138866.199	1180636.086	571477.0464	847969.7255	682973.2442	795847.8709	729992.8444	708909.1119							1003462.083
127/470.0938mz/11.87min													795599.9211	676171.0894	752544.4444	782795.9467	698206.6812	730594.9413
128/298.1423mz/15.72min													829303.717	304364.2651	798274.7921	820890.5799	753952.653	783466.3559
129/296.1268mz/17.08min													572286.399
130/293.0794mz/16.04min													771041.7277	727421.4859	757562.7158	810625.337	723172.1696	747591.1716
131/261.1108mz/13.25min													574453.427	527274.45	543516.6003	581964.9102
132/314.1732mz/5.89min													304724.4986		256432.7501	262953.7765	282577.8058	226373.884	485631.5708	472179.1644				504655.255							1263988.673	1205164.246	1304029.137	1288216.912	1315343.533	1384003.54
133/455.0925mz/15.36min													394552.0831		454634.0039	493586.9049	435361.3113
134/291.1223mz/19.35min													108434.5663
135/293.1374mz/19.42min													158414.7492	310058.9398	139478.2299	162645.152	144568.7563	268624.8588
136/305.0669mz/11.88min														3085793.39	1654620.654	1670325.847	1620155.208	3162101.131
137/312.1576mz/16.41min														2206713.797	1746386.367	1712593.963		1504084.242
138/328.1533mz/17.11min														1366021.861	2001694.47		1993554.942	1913727.489
139/300.1583mz/10.36min														249085.2207	1057139.118	760384.7241	5945421.041	1490891.437																				531984.3442	545434.7442	523535.5294	522344.6415	467372.673
140/312.1581mz/16.18min														233495.3278	615299.6931
141/293.1371mz/18.91min														964778.1816	796845.1526	978543.6111	924358.1056	932450.7211
142/278.1461mz/19.95min														370768.6165	368064.9625	368804.8989
143/243.1005mz/18.91min														181722.9829	377971.3563	373337.4506	376641.475	377577.5888
144/298.1409mz/15.70min														248249.988
145/261.1115mz/18.92min														255650.5364	278070.7604	280571.1064		147063.1895																			156749.9539	450330.4247	2254009.429	210402.7131	358832.7222
146/695.1499mz/11.87min														438978.7371		513439.9736	489189.567
147/449.1061mz/13.36min															1278979.81	971640.341	423753.6042	3953661.609																			3971947.783	4096732.269	3970447.063	4072655.377	4193528.46	3950134.013
148/305.0646mz/11.86min															354346.7169	987520.4998	1364750.774
149/293.1373mz/19.15min															261909.989	342268.1225	264418.12	260242.7816
150/312.1228mz/11.79min																2565374.912	6383031.031	6542104.95
151/309.1303mz/14.69min																5968106.216	5097511.201
152/308.1269mz/14.87min																		1603348.181
153/315.1410mz/7.10min																		3737343.506
154/298.1423mz/3.84min																			1646837.542	291106.9046	1658163.999	207218.6298	313642.3845	322303.2691
155/298.1422mz/6.72min																			4140206.983	3994685.945	4043372.003	3694943.856	3878155.325	4848269.478
156/316.1888mz/3.79min																			3420269.749	3347003.387	3236779.826	2997964.776	2890297.428	3570370.375
157/302.1737mz/3.67min																			3221855.403	3221047.006	3024174.172	2897560.794	2846115.573	3349553.899
158/312.1580mz/9.49min																			2917742.045	2754106.557	2451255.239	2403372.897	2339579.164	3005452.579	1990833.772	1924700.888	2018426.661	2017603.07	2032261.441	1940242.249
159/301.1610mz/4.86min																			2682410.302
160/298.1425mz/3.88min																			428301.3423	2095679.006	235100.263	1826270.271	1746813.773	1586337.827
161/300.1577mz/8.15min																			1517995.451	1431674.215	1311632.087	1293659.533	1279762.551	1594294.779
162/419.0951mz/13.97min																			1085981.229	1055641.85	1025639.755	932427.4904	976655.1281	977986.3926
163/287.0533mz/14.84min																			853342.759	807612.6367	785660.3888	780242.932		933870.4731
164/287.0536mz/13.97min																			931739.1529	882474.3644	820226.5625	819026.404	836767.2205	843044.7309
165/300.3148mz/5.00min																			780171.321	755584.8774	726620.0334	712286.5491	581240.8545	762737.966
166/291.0846mz/5.64min																			678953.5621	660838.8588	633176.8973	566285.1787	562829.1729	726563.4604	800552.1163	790275.2916	807585.9101	728289.3256	741405.9554	813206.1896													512959.5474	566726.7183	538922.0134	581947.731	475709.5746	585894.6711	422718.3039
167/449.1056mz/12.58min																			630535.9582	712668.3836	656649.6819	621937.2637	667574.9005	738175.802																									585848.9183
168/332.1835mz/6.74min																			883158.6053	877259.6653	821497.8652	783305.9709	770579.2507	945660.0008
169/441.1707mz/5.19min																			481066.4494	461085.5849	435218.0327		427708.3258	381754.6411	521331.8536	572608.8799	625063.4931	643666.3399	606293.669	529982.2661
170/419.0947mz/14.88min																			593983.61	540431.96	533157.0441	514845.7985	505771.4985	627871.4648
171/435.0898mz/12.60min																			558688.538	508933.2651				607828.7981																	450239.5817
172/547.2117mz/9.87min																			330796.9937	339138.2606			372880.739	396176.891
173/316.1523mz/2.11min																			948145.2623	1019164.04	1045462.127		986015.8585	1239675.176
174/287.0536mz/12.55min																			487603.414	465533.6419	345533.7204		431514.0009	326232.553
175/471.0870mz/12.55min																			449191.5677	468180.5835		428796.5374		490361.4215																									430210.6497
176/314.1726mz/4.77min																			438696.9607					507784.6893
177/300.1643mz/5.00min																				1979872.82	1980165.361	709513.0852		1979689.641
178/298.1463mz/3.88min																				1908056.351	1904079.012	1898203.948	3723877.642	1927155.901
179/300.1578mz/5.12min																				1899588.777	1913627.478	997635.8341	1189699.817	1768994.762
180/287.0541mz/15.51min																							1322634.539
181/197.1164mz/11.20min																							663932.419
182/300.1585mz/4.95min																								286227.7159
183/451.1214mz/4.86min																								409888.8908
184/298.2987mz/3.86min																								410047.7714
185/279.1189mz/6.50min																								354125.1466																			707859.6212	661737.7595	738627.6978	695646.3255	681529.4501	487869.104
186/595.2766mz/3.86min																								364241.461
187/356.1941mz/10.21min																									1979640.915	1979944.134	1980126.13	1980121.397	1980095.69	1980991.598
188/298.1475mz/10.92min																									5749486.633	3900855.048	3895335.817	1956961.577	3899950.258	3906791.468
189/342.1723mz/9.94min																									1867744.937	1859488.332	1867867.558	1844068.871	1855907.994	4976828.811
190/356.1832mz/10.30min																									1950591.686		1124278.171	1097404.721
191/312.1217mz/9.00min																									5417270.275	5439074.235	5762755.689	5432338.984	5571326.43	5570928.557
192/339.1224mz/19.54min																									1011826.933	1910361.915	1898248.653	1493753.104	2036664.43	1913304.29
193/342.1685mz/9.93min																									1054885.352	1246404.004	224829.4173	209499.2162	302115.762	508453.7728
194/611.1581mz/10.71min																									2581640.02	2614077.954	2553525.982	2513408.005	2552955.399	2545635.958							502577.8576	330146.0042	517005.4529	530430.8827	561622.0926	559531.609
195/298.1423mz/11.01min																									1014216.754	568540.0246	1434294.704	1446608.641	1021565.447	844279.5568
196/342.1684mz/9.95min																									408623.9123	288925.0817	1466723.517	1333996.317	1261671.737
197/355.1007mz/5.37min																									1485305.992	1598777.523	1506249.347	1559524.402	1575039.544	1560555.374													3570823.771	3556015.489	3656002.981	3704925.477	3550742.365	3214007.228
198/353.1556mz/10.12min																									1671366.128	1608288.057	1685475.517	1603938.558	1683467.484	1650499.215
199/341.1372mz/17.68min																									874146.6178	805876.9841	850070.0665	758971.4349	739701.3434	773897.9679
200/595.1634mz/12.24min																									1138257.722	1165032.072	1136795.073	1116990.891	1098289.9	1172157.366
201/169.1214mz/7.52min																									1223607.698	1193479.875	1119466.241	1190507.47	1231889.594	1226225.412
202/353.1553mz/8.37min																									1196792.474	1172017.974	1199661.575	1199928.133	1025614.073	999942.5359
203/353.1553mz/7.52min																									1076635.525	936703.9183	1086627.774	1105508.215	1089510.414	1080801.494
204/418.1474mz/2.87min																									1028993.993	973956.2676	972234.9749	1027603.258	1040988.003	1034410.368
205/353.1553mz/8.69min																									1011934.417	1012195.313	911818.2012	973552.2463	983192.7563	1012967.468
206/434.1784mz/2.19min																									1127126.724	1197239.855	1186802.878	1054166.888	1177806.69	1199335.532
207/347.1434mz/6.64min																									1147113.975	1064143.156	1192737.571	1265941.463	1172268.737	1172351.142
208/355.1528mz/18.88min																									427706.6468	442278.1445	431007.3459	548338.4732	472449.0147	453085.6666
209/865.1944mz/7.74min																									842536.734	831635.8162	854671.0019	818920.9038	794711.4424	807302.6557
210/479.0800mz/11.35min																									772832.2779	767353.5334	797126.8697	745715.436	753048.4355	780844.685
211/169.1213mz/7.28min																									692941.7681	704178.4082	602428.6981	708712.3447	684579.801	678126.9807
212/377.0825mz/5.37min																									700913.9219	673817.2649	657911.7605	666813.6872	634618.3927	681631.7297													1877752.334	1567311.025	1808869.635	1899217.626	1842665.863	1829878.438
213/369.1683mz/19.72min																									405920.9996	403430.8412	403392.0868	310955.385	306148.7144	422673.6028
214/348.1999mz/8.69min																									736578.0634	667854.0605	740911.7236	733914.758	711533.5712	741128.6719
215/353.1553mz/10.64min																									835385.9269	829663.505	777064.0696	876217.7317	825861.9169	701575.8464
216/465.1004mz/11.28min																									644643.4192	656490.7	626722.6071	630734.982	631156.63	608134.3327							767777.8855	836662.5407	812767.6885	794753.8781	893061.3396	824827.2167							666249.4002
217/356.3529mz/10.21min																									751617.2297	753527.5051	756525.7158	740351.1624	745487.4938	638563.9283
218/190.0850mz/2.70min																									657685.317	766033.4712	732839.1682	703670.4316	607268.7724	548992.704
219/348.1998mz/7.52min																									603719.006	656341.0845	617736.0632	674828.9357	626099.1004	613561.5784
220/153.1264mz/6.76min																									604503.3229	594551.3877	594972.8326	609486.9007	592153.7626	605610.0122
221/348.1999mz/10.12min																									594614.4799	611217.1839	621414.0377	565027.913	618616.8387	522537.9264
222/135.1160mz/6.76min																									583939.8373	566388.4671	565424.6647	579033.7935	578202.9974	568299.2415
223/352.0985mz/6.64min																									696289.7661	677607.8071	699473.8882	626997.1308	656281.6163	663314.7986
224/353.1551mz/7.28min																									424652.6455	420084.829	414171.9695	374723.2947	419731.4729	399386.8424
225/298.2989mz/10.92min																									613061.2994	605610.6636	586822.3236	591244.0207	609001.9928	613996.6296
226/325.0555mz/10.68min																									551036.4265	694174.1872	540927.3615	686840.6176	670750.5433	577949.3986
227/355.1709mz/6.76min																									438512.0661	433041.3759	378491.2866	127558.502	359747.595	345806.7953
228/253.2150mz/18.83min																									171295.0459
229/348.1999mz/7.29min																									400260.1092	318843.6182
230/348.1997mz/8.37min																									529210.1204	468699.9018	488417.0847	527634.8031		383354.1802
231/689.3304mz/6.76min																									248974.1936				248415.4408	247906.7806
232/333.1322mz/19.02min																									140224.2666	251977.3025	138677.6747	140342.1685	262671.2099	245038.3287
233/318.1530mz/2.44min																									359983.9797		447308.2563	390082.7451	434139.7257	426260.5536
234/303.0489mz/10.66min																									427433.7433		459080.7218			396671.8691
235/357.1875mz/10.22min																										3286905.362			3527961.673	3500245.728
236/339.1022mz/2.70min																										337519.2599		323931.0192
237/135.0432mz/19.68min																										380081.571	376223.3253		403297.1959	381672.661
238/298.1430mz/10.80min																											494343.5963
239/353.1559mz/8.88min																											122543.8194
240/352.1619mz/6.75min																													258585.1609
241/185.0633mz/7.50min																													426877.3888
242/355.1334mz/8.71min																														275879.6781
243/221.1891mz/19.24min																															3375666.713	1073064.744	199191.5618
244/221.1893mz/19.78min																															1174519.63	1426377.005	806762.3284	590722.6325	1929355.769	632294.2588
245/203.1792mz/19.19min																															1678902.444	4347613.821	843865.0829			921967.0209
246/221.1889mz/19.42min																															529942.4208	1028595.14	1042954.92	1386713.486	1318015.227
247/269.1740mz/18.25min																															1355355.602	1229850.614	1300184.663	1234859.886	1155218.755	1155142.614
248/204.1819mz/19.77min																															1325730.231	1179142.31	1130368.17	1071615.415	1196088.195	674059.901
249/203.1782mz/12.15min																															1419844.419	1301390.536	1223707.229	1215768.52	1233137.701	1312745.655
250/203.1785mz/19.46min																															425185.187	285480.5932		202041.4605		178138.9285
251/147.1161mz/19.77min																															986412.4116	714263.0892	864397.7918	857066.0186	905677.7061	933509.6297
252/595.1633mz/9.83min																															1125999.329	1037577.909	1004523.827	983170.7331	938444.8551	1090033.729
253/203.1790mz/19.42min																															526986.059	753583.7026	2227529.088	1360813.191	1107159.459	2232172.916
254/203.1783mz/11.89min																															918008.5916	833918.3572	760958.6297	787793.1469	838243.7194	867624.704
255/195.1008mz/18.94min																															497900.3646	341332.6397	519737.0858	503997.6398	521265.5064	529230.1977
256/291.1559mz/18.25min																															657026.2308	471836.9432	544306.4963	574794.9762	554113.2878	560264.9407
257/286.2002mz/18.25min																															673357.3897	648255.8445	599349.1677	661920.6275	586976.2537	613384.5641
258/135.1159mz/12.63min																															1024251.94	897311.6662	882255.1525	896990.3984	866852.0527	951913.8855
259/135.1159mz/10.93min																															1314075.615	992520.0686	978603.5977	998668.2083	998311.2361	1050735.088
260/237.1838mz/18.11min																															472591.0679	547160.9963	544683.1697	377051.6548	467370.7491	642138.285
261/219.1731mz/19.08min																															480908.2434	559745.3379	703069.5626	569044.6549	566800.2294	770827.1326
262/203.3101mz/19.77min																															282048.4648	246502.0501	435867.027	424690.9086	249786.2358	471581.1276
263/203.1781mz/7.72min																															848698.8129	785850.5156	802778.8695	735310.9137	792010.5123	840145.0054
264/192.1372mz/19.05min																															546228.0893	540044.9106	459929.5458	465988.4178	372060.827	501589.1561	639300.6533	529411.1826	657823.6547	431309.0948	513000.2695	601481.5284
265/203.1785mz/19.67min																															276545.0295	704127.0487	1023061.035	447032.1331		743412.1877	568674.8275		524417.4239	545620.9736	828563.3795	896617.812	981607.7032	850235.0669	1039157.631	367627.2508	781807.8098	813411.6732
266/203.1782mz/5.37min																															545214.605	383498.43	577442.5581	536819.8764	578370.662	614453.5663
267/221.1887mz/7.71min																															719399.0691	701261.1511	665482.8751	641724.3624	490168.0379	735687.9227
268/757.2148mz/7.08min																															512564.5448	499221.9913	500616.3596	450541.4707	444461.7574	533022.9918
269/205.1940mz/19.18min																															248373.994	484060.4487	395091.8692	408752.268	346717.4563	519334.0854	296459.7025	338287.9988	410837.9529	342323.3997	353154.4962	338371.5859	118248.1865	317708.3224	149043.3579		142842.9395	147420.5579
270/221.1890mz/19.58min																															246723.9449	581894.9382	396626.6273	563044.3946	524101.5726	446518.6633
271/331.1523mz/10.12min																															512990.4437	575542.5211	581334.2301	524521.2926	487115.2383	594844.0854
272/221.1894mz/19.20min																															645051.5919	1688023.778	1074039.475	1660110.259	2942893.889	3537751.7
273/235.1679mz/13.16min																															990968.8853	939048.5931	916381.2652	926086.5258	885506.037	996564.1915
274/147.1158mz/19.42min																															434129.1354	397919.1263	366960.2419		984118.6182	443294.4626
275/169.1210mz/14.40min																															665304.7289	613727.1254	585850.7649	350536.5687	625478.452	681704.153
276/344.1833mz/7.29min																															600314.7815	548991.8824	543938.6156	551784.7121	519704.745	503198.6105
277/154.0615mz/18.94min																															332866.8339	301989.0998	254045.4893	237227.1139	283906.1053	281549.9971
278/279.2306mz/19.37min																															119332.4122	226972.9522	111591.8854		123324.0163	224230.592
279/237.1835mz/15.71min																															780052.1752	548780.3674	617462.9228	553554.7315	682501.8779	755704.9182
280/147.1159mz/19.13min																															645529.8306			635152.7633		622868.58
281/203.1788mz/18.11min																																607093.3848		1342579.543	504770.6528	802499.1
282/223.1314mz/19.23min																																286584.9117	433521.8576	403071.4769		356350.042
283/203.1784mz/19.11min																																	3030473.851	4854409.992		924922.6427				587439.2929	707787.3365
284/221.1893mz/18.36min																																	2020878.287		1636479.914	2068341.736
285/203.1789mz/18.43min																																		4342355.127
286/203.1784mz/18.72min																																		1182624.478
287/221.1892mz/19.98min																																			139302.8358
288/203.1798mz/19.12min																																				1046500.141
289/320.1507mz/19.76min																																					2495044.832	1660200.433		1688571.627	1677811.774	1674012.236
290/325.1053mz/19.77min																																					2161434.809	3602956.438	1363287.246		1519918.36	2580947.047
291/261.1117mz/18.80min																																					1721974.777			455336.554		1988508.315
292/215.1063mz/19.77min																																					1518105.513	1456991.519	1466390.787	1652799.679	1681469.574	1589524.095
293/627.2187mz/19.77min																																					1095761.509	912338.7596	1011452.583	868815.3678	1212826.451	867220.1389
294/243.1010mz/19.58min																																					785676.1046	854784.7383	964077.5192	876903.5306	881813.2499	878935.6467
295/244.1042mz/19.78min																																					659107.0778
296/400.1588mz/13.41min																																					1056812.619	1049756.785	1009676.808	1075983.171	1147885.037	1233834.277
297/279.1217mz/18.84min																																					518995.8407	591974.7114	450148.4096	546840.5406	595206.7098	629650.0122
298/325.1043mz/19.58min																																					480641.9859	646167.7627	314853.4061	558824.7568	581302.7282	525532.2511
299/320.1481mz/19.58min																																					412422.0299	459575.8936	510720.3244	428043.0628	417078.1246	426483.9032
300/277.1072mz/19.55min																																					198892.4137	435477.2888		197935.4178	205173.7977	183355.3615
301/342.1686mz/10.36min																																					947457.2553	934219.606	965106.9204	950580.0573	1013628.787	839748.1967
302/139.0379mz/7.31min																																					629356.3692	746002.3731	771942.3948	772007.9655	816968.8018	638219.6406							1404359.004
303/199.1110mz/19.58min																																					383417.6018	448133.8519	477660.4993	400459.7048	411373.4533	437563.0002
304/235.1791mz/5.48min																																					788427.8569	892467.3339	871523.6123	815237.502	882234.2168	882422.116
305/233.1166mz/18.84min																																					223468.3459	431372.7105	233276.0776	226022.4419	213938.7037	471472.6908
306/199.1112mz/19.77min																																					421890.8982	436080.3531	324592.2281	310090.8876	445095.3754	426256.2084
307/328.1529mz/9.89min																																					514944.2131	675823.1106	691226.5821	723240.9414	778735.7466	739345.4889
308/303.0483mz/11.43min																																					386163.7088	786929.803	792679.5683		826119.7734	797040.6845							1233463.999
309/255.1583mz/19.55min																																					306868.0038
310/579.1474mz/6.71min																																					315529.8349	499416.8398	489584.6201	489112.0538	525664.8625	464974.0935
311/243.1036mz/19.75min																																						1810954.538		1829683.839	1828459.885	1828487.852
312/243.1007mz/19.81min																																						714090.1482	967157.8977	714384.349	693808.9122	706253.0659
313/320.1486mz/19.82min																																						614213.7397	928903.462	570933.2032	560319.2945
314/325.1036mz/19.80min																																							645309.5112	3660856.346	388326.0503
315/243.2439mz/19.81min																																							225751.7025
316/341.0779mz/19.81min																																							299041.7111
317/291.1116mz/9.03min																																							523011.4448	505311.4054	451811.3166	352907.8237
318/465.1002mz/11.54min																																									420713.2546								1513515.35
319/341.0988mz/19.98min																																										882918.7437
320/336.1436mz/19.98min																																										842783.6794
321/260.0989mz/19.98min																																										296550.1291
322/659.2092mz/19.98min																																										116322.08
323/335.1846mz/18.65min																																											1755549.242	1689267.718	1747597.894	1731085.006
324/163.0388mz/5.39min																																											4548928.935	4357819.135		4366620.116
325/295.1898mz/18.63min																																											2571995.017	2319763.896	3377224.202	2644822.458	681075.3089	2370610.824
326/255.1949mz/17.24min																																											2333420.218	2357778.186	1497399.337	1776662.759	2558980.397	2040359.231
327/271.1894mz/19.41min																																											881222.7761	1310909.27	1653503.233	1646990.017	252623.5334	1413304.044
328/279.1942mz/18.88min																																											842278.6031	726554.1505	191107.856		552308.8354	275351.7737
329/333.1662mz/17.14min																																											2465875.673	2642323.405	2661887.823	2261953.635	2668075.134	2529088.601
330/281.2104mz/19.77min																																											2944734.208	2998397.815	3408584.117	3288222.805	2878094.417	3028641.594
331/313.1998mz/18.63min																																											2306613.121	2162368.891	2353531.221	2338151.341	2075339.689	2165871.546
332/330.2264mz/18.63min																																											2231569.791	2114057.089	2252355.452	1916994.046	1951859.722	2236093.552
333/271.1896mz/17.37min																																											1396392.316	1247063.159	1485327.276	1936971.233	1632573.59	834110.97
334/317.1713mz/19.92min																																											635375.6227	976199.7611	1284194.173	1057206.957	1281486.5	981496.3245
335/335.1817mz/18.67min																																											832265.122	723677.1009	967384.0607	1039751.758	1190339.513	1793364.685
336/277.1794mz/19.92min																																											945231.4069	870173.8317	1139187.087	963419.3315	1178748.278	856043.5271
337/497.2338mz/16.10min																																											1802526.382	1814999.687	1849503.321	1822522.811	1797530.068	1822453.817
338/295.1895mz/19.28min																																											1301228.902	1214562.916	992257.901	1257159.508	1028836.394	1030262.906
339/255.1946mz/19.01min																																											1883375.278	1825455.445	1976544.374	1978516.799	1700175.158	1879174.955
340/471.2177mz/12.03min																																											1612798.126	1611672.072	1644565.407	1702064.497	1595669.538	1540363.449
341/337.1971mz/17.45min																																											1371945.731	1340641.603	1397665.445	1035973.888	876616.6526	1196099.524
342/492.2784mz/16.10min																																											1526789.551	1615005.759	1602454.078	1519952.826	1574283.918	1572254.1
343/317.1713mz/19.29min																																											1084759.76	1094023.915	931027.8448	912527.1277	985111.0154	955694.3494
344/731.1764mz/5.35min																																											757869.0136	852481.0453	732991.2258	788854.7059	736562.8035	737050.1668
345/293.1718mz/19.41min																																											937622.9155	940905.9178	804836.0485	785907.0724	863496.3327	803094.6875
346/319.1869mz/18.86min																																											935749.2964	987894.7626	1050226.513	1020565.679	996920.0023	978188.3293
347/297.2047mz/17.84min																																											1101367.801	1072870.725	1183181.499	1109089.559	1148224.786	1116948.342
348/337.1973mz/17.84min																																											1019669.917	1022987.281	1092308.159	1080152.224	814635.6915	969191.1973
349/466.2625mz/12.03min																																											1226821.502	1100709.231	1245482.767	1259769.631	1232983.299	1163040.947
350/251.1632mz/19.01min																																											750182.223	706825.0556	828737.4576	872102.5735	867518.8289	794352.6861
351/455.2232mz/17.37min																																											1063873.875	1025560.795	1084239.996	1102861.866	827549.387	952262.7266
352/337.1975mz/19.29min																																											746434.5539	752142.6599	682553.0059	677005.9871	712558.3224	759316.5479
353/450.2679mz/17.37min																																											993189.9265	1008442.252	1043920.882	958191.6022	904049.2742	978453.3647
354/295.1891mz/16.10min																																											1415768.815	1502029.357	1551185.76	1508297.747	1548014.974	1501727.949
355/309.1660mz/15.90min																																											1970914.377	1886017.01	1938568.002	1910112.042	1842121.117	1579015.71
356/297.2050mz/19.29min																																											716039.8878	709345.2779	643503.5104	809689.708	675068.6172	711826.7966
357/328.2105mz/17.15min																																											1472533.673	1152144.007	1518002.28	1523156.425	1540678.165	1348118.344
358/281.2104mz/18.24min																																											670452.7969	733344.7535	929569.5993	902572.6093	1396895.032	761748.3799
359/269.1734mz/12.03min																																											1098499.617	1067144.873	1161528.099	1093428.115	1096386.201	1115586.416
360/291.1561mz/19.01min																																											583101.1366	566236.5495	635784.9054	623578.8476	593445.9349	632330.4961
361/269.1737mz/15.90min																																											1866163.635	1750260.401	1744876.024	1794468.334	1758136.012	1522408.002
362/281.2099mz/18.11min																																											463896.86	341694.811	409569.7901	393258.1932		306717.9476
363/297.2050mz/18.42min																																											635677.8639	745284.6092	563631.8406	509324.8558	558287.8202	654516.0194
364/257.1028mz/16.10min																																											1227622.001	1153443.465	1201068.245	1057682.271	1141350.013	1240019.839
365/313.1997mz/16.10min																																											969226.8516	937064.9227	880338.2624	926549.5679	858009.6258	1009746.927
366/293.1733mz/17.14min																																											1141100.816	1078060.423	1081360.195	1186026.979	906097.7957	862401.7206
367/297.2042mz/17.48min																																											1111552.235	1174734.071	1311264.027		307625.2761
368/279.1943mz/17.18min																																											927359.8161	773530.2222	1010875.383	948316.3072	713276.5399	1120724.841
369/297.2048mz/18.86min																																											684286.6779	499294.6941	529750.3814	543510.434	622304.7655	612601.3823
370/312.2156mz/19.28min																																											656129.3646	652843.6457	582082.6745	713439.8015	634075.4496	613252.6341
371/457.2390mz/17.24min																																											261132.9052	471448.5002	609884.0516	611793.9171	500111.3924	460604.5871
372/499.2119mz/16.10min																																											949153.3094	982782.844	865832.0925	1000309.772	978021.7764	611899.6252
373/499.2486mz/17.55min																																											394769.6059	383726.4206	249610.5632	255571.7175	303098.7662	393839.9196
374/332.1727mz/18.63min																																											346220.1488	224801.8939	363756.441	400735.6685	203156.7223	321884.187
375/495.2182mz/13.07min																																											560238.1355	550202.5752	552263.0503	607297.1163	555770.4093	567685.6899
376/374.0734mz/5.35min																																											769578.115	657407.1732	735294.0981	592629.3184	625554.8094	707151.9488
377/255.1942mz/16.93min																																											459729.4301	533563.1125	499105.3675	539131.3079	552040.4376	550452.7243
378/279.1950mz/18.85min																																											145530.3501	112046.7849	1384662.388	2463456.769	416162.4481	2017379.339
379/244.0945mz/12.03min																																											721821.4848	710063.2248	788451.9393	746470.6658	763353.1064	779424.7601
380/551.1191mz/5.35min																																											488082.0879	488280.4793	390570.4072	583614.5276	565204.0684	404884.9338
381/451.1920mz/16.07min																																											531207.4749	447762.5534	554334.5846	561462.2956	336170.4619	554831.1336
382/315.1556mz/19.15min																																											458768.6918	426797.5056	382216.7219	382367.7141	415611.4635	378749.403
383/357.1644mz/18.63min																																											582012.3726	528100.5433	464449.8055	478570.441	503886.0374	567916.6452
384/312.2158mz/19.92min																																											330088.9013	310352.5115	349157.7053	351851.9258	327208.4553	447964.4608
385/494.2940mz/17.55min																																											307098.3791	297532.2363	309831.1864	317499.1776	231503.9041	308656.2237
386/473.1958mz/12.03min																																											693158.868	707552.1102	723872.1692	744021.8284	692491.3587	689230.3021
387/476.2836mz/18.42min																																											360663.9095	414928.2103	670764.1967	521469.3613	359026.1545	421381.0616
388/481.2388mz/18.42min																																											352251.5725	423189.6871	628630.6981	627694.0263	335492.2837	378893.5746
389/321.2025mz/19.75min																																											580712.122	764834.6396	694694.0658	762376.2588	749984.9971	698172.6357
390/295.1890mz/17.44min																																											404238.321	381701.7317	414449.2621	288675.0308	264986.8822	344104.0095
391/327.1578mz/19.89min																																											345995.5839	326362.9788	349949.1725		351310.2788	346326.1725
392/490.2626mz/13.07min																																											471966.2777	462410.9872	472734.2608	517401.4146	395997.0406	490347.3899
393/332.2417mz/19.29min																																											360643.8186	357396.6608	347205.8685	300617.801	368906.6623	401433.4373
394/236.0974mz/17.36min																																											333068.209	438206.3033	328229.329	477227.4426	404388.8553	412016.6249
395/474.2672mz/17.43min																																											322849.8765		314692.2884	320089.0438		304160.3127
396/311.1839mz/17.18min																																											628573.5349	470966.5416		482784.9285	501236.5841
397/479.2229mz/17.49min																																											316399.3057
398/258.1103mz/17.55min																																											329845.0072	302582.9764	317965.1886	355010.7087		290105.2097
399/753.1590mz/5.35min																																											338416.4453	281312.6114	276992.2946	406460.4657	314834.4159	372864.8011
400/733.1603mz/5.35min																																											299118.3267	143894.6352	173578.7289	163252.3266	298348.0894	167002.5661
401/339.2122mz/18.40min																																											234935.7095	271204.7492	206201.6728	218478.2737
402/728.1646mz/5.35min																																											240358.1254	235507.5491		254967.2527	236796.3194	252149.6259
403/147.0436mz/7.44min																																											419636.7844		355565.215			350564.6714
404/176.0762mz/18.63min																																											318346.1813	403021.2057	339996.249	360975.0648	370934.7001	407037.3776
405/279.1939mz/17.45min																																											344317.5865	403484.5447	421513.3953	280151.5699	370815.4218	382046.4736
406/457.2036mz/17.34min																																												141646.3219			114016.966	259088.6676
407/295.1897mz/19.93min																																													323221.8606	273867.9087	253905.6179
408/483.2532mz/18.23min																																													121146.9613
409/519.2159mz/16.08min																																													498682.0301
410/315.2144mz/17.83min																																													309322.3257
411/494.2282mz/16.11min																																													268244.9044	151426.2051
412/271.1905mz/19.40min																																															725288.3174
413/297.2052mz/17.40min																																															771054.9473	1285070.389
414/887.4591mz/17.33min																																															216775.5712	135857.3918
415/383.1646mz/18.59min																																															258982.2275	379001.9929
416/332.2423mz/17.34min																																																330998.7805
417/291.0845mz/7.35min																																																	4258320.869
418/291.0899mz/5.72min																																																	1492187.966
420/139.0382mz/5.72min																																																	3546165.983
421/421.1108mz/11.78min																																																	2677195.404
422/563.1522mz/7.18min																																																	3309399.241
423/287.0537mz/13.15min																																																	2055806.01
424/863.1968mz/11.78min																																																	1595097.804
425/443.0928mz/11.78min																																																	1799719.965
426/197.0797mz/11.59min																																																	957632.4489
427/579.1466mz/5.36min																																																	1659373.834
428/291.2398mz/5.72min																																																	599155.4921
429/249.1109mz/10.51min																																																	670352.054
430/455.0958mz/5.72min																																																	498318.2731
431/545.1966mz/10.51min																																																	607218.8935
432/579.1465mz/4.64min																																																	605020.7644
433/317.0640mz/15.63min																																																	593670.3358
434/230.0321mz/11.78min																																																	744349.6474
435/123.0433mz/5.72min																																																	590608.0372
436/865.1903mz/11.78min																																																	411982.7514
437/249.1108mz/10.75min																																																	418720.4788
438/287.0533mz/18.78min																																																	215981.3982
439/563.1515mz/6.35min																																																	443730.1457
440/291.0865mz/7.30min
441/292.0885mz/5.73min
442/440.0826mz/11.76min
443/540.2410mz/10.72min
444/609.2271mz/16.95min
445/487.0828mz/11.57min
446/291.0849mz/5.81min
447/289.0693mz/11.83min
[truncated: 5 more columns]
